# Supplementary material for: Development of Cellulose Acetate Spherical Microparticles by Means of Melt Extrusion of Incompatible Polymer Blend
Source: Polymers (Basel). 2025 Jul 31;17(15):2118. doi: 10.3390/polym17152118 (PMC12349337; doi:10.3390/polym17152118)
Supplement: Supplementary file 1 [file polymers-17-02118-s001.zip]

Archive with 1 entries (1 files):
- polymers-3744371-supplementary.pdf
